# Supplementary material for: A Novel Peptoid Hybrid of Alpha-Calcitonin Gene-Related Peptide (α-CGRP) Ameliorates Cardiac Remodeling in Pressure Overload-Induced Heart Failure
Source: Cells. 2025 Oct 11;14(20):1580. doi: 10.3390/cells14201580 (PMC12564457; doi:10.3390/cells14201580)
Supplement: Supplementary file 1 [file cells-14-01580-s001.zip]

Archive with 1 entries (1 files):
- cells-3883506-supplementary.pdf
